# Supplementary material for: The IL-17A modulating astrocytic activity was associated with the electroacupuncture-mediated improvement of sensorimotor ability after stroke
Source: Chin Med. 2026 Jun 29;21:175. doi: 10.1186/s13020-026-01446-5 (PMC13312517; doi:10.1186/s13020-026-01446-5)
Supplement: Supplementary file 3 — Additional file3 (ZIP 164032 KB) [file 13020_2026_1446_MOESM3_ESM.zip]

Archive with 16 entries (11 files):
- Example video of two-photon calcium imaging/
- Example video of two-photon calcium imaging/IS+GfaABC1D+hM4D,EA+GfaABC1D+hM4D/
- Example video of two-photon calcium imaging/IS+GfaABC1D+hM4D,EA+GfaABC1D+hM4D/EA+h.mp4
- Example video of two-photon calcium imaging/IS+GfaABC1D+hM4D,EA+GfaABC1D+hM4D/IS+h.mp4
- Example video of two-photon calcium imaging/IS+jRGECO1a,IS+jRGECO1a+IL-17A,EA+jRGECO1a+IL-17A/
- Example video of two-photon calcium imaging/IS+jRGECO1a,IS+jRGECO1a+IL-17A,EA+jRGECO1a+IL-17A/EA+jREG3+IL-17.mp4
- Example video of two-photon calcium imaging/IS+jRGECO1a,IS+jRGECO1a+IL-17A,EA+jRGECO1a+IL-17A/IS+jREG+IL-17.mp4
- Example video of two-photon calcium imaging/IS+jRGECO1a,IS+jRGECO1a+IL-17A,EA+jRGECO1a+IL-17A/IS+jREG.mp4
- Example video of two-photon calcium imaging/WT+jRGECO1a+IL-17A,IS+jRGECO1a,EA+jRGECO1a/
- Example video of two-photon calcium imaging/WT+jRGECO1a+IL-17A,IS+jRGECO1a,EA+jRGECO1a/EA+jRGECO1a.mp4
- Example video of two-photon calcium imaging/WT+jRGECO1a+IL-17A,IS+jRGECO1a,EA+jRGECO1a/IS+jRGECO1a.mp4
- Example video of two-photon calcium imaging/WT+jRGECO1a+IL-17A,IS+jRGECO1a,EA+jRGECO1a/WT+jRGECO1a-IL-17.mp4
- Example video of two-photon calcium imaging/WT,IS,EA/
- Example video of two-photon calcium imaging/WT,IS,EA/EA.mp4
- Example video of two-photon calcium imaging/WT,IS,EA/IS.mp4
- Example video of two-photon calcium imaging/WT,IS,EA/WT.mp4
